# Supplementary material for: Robot-Assisted Maxillary Positioning in Orthognathic Surgery: A Feasibility and Accuracy Evaluation
Source: J Clin Med. 2021 Jun 11;10(12):2596. doi: 10.3390/jcm10122596 (PMC8231103; doi:10.3390/jcm10122596)
Supplement: Supplementary file 1 [file jcm-10-02596-s001.zip]

Archive with 1 entries (1 files):
- jcm-1205275-supplementary.pdf
